# Supplementary material for: The Prolyl Isomerase Pin1 Regulates mRNA Levels of Genes with Short Half-Lives by Targeting Specific RNA Binding Proteins
Source: PLoS One. 2014 Jan 9;9(1):e85427. doi: 10.1371/journal.pone.0085427 (PMC3887067; doi:10.1371/journal.pone.0085427)
Supplement: File S1 — Supporting Tables. Table S1 The primer sequences used for RT-PCR. Table S2 List of mRNAs whose abundance increased by Pin1 siRNA knockdown. Table S3 List of mRNAs whose abundance decreased by Pin1 siRNA knockdown. Table S4 ARE containing mRNAs stabilized by Pin1 siRNA knockdown. Table S5 ARE containing mRNAs destabilized by Pin1 siRNA knockdown. Table S6 Change in mRNA abundance for several genes measured by qRT-PCR. Table S7 Change in mRNA abundance for histone mRNAs measured by microarray and qRT-PCR. (XLS) [file pone.0085427.s001.xls]

## Sheet: Table S1
Table S1. Primers used for RT-PCR.
Gene Symbol	Accession Number	Forward Primer	Reverse Primer
PIN1	NM_006221.2	tgccaccgtcacacagtatt	ctgaccaggccttctctttg
FOS	NM_005252.3	aaggagaatccgaagggaaa	cttctccttcagcaggttgg
GAPDH	NM_002046.3	gaaggtgaaggtcggagtc	gaagatggtgatgggatttc
HIST1H1A	NM_005325.3	ctcctctaaggagcgtggtg	gaggacgccttcttgttgag
HIST1H2AB	NM_003513.2	cacacgccccaagagtttat	ctccgcaaaggcaactactc
HIST1H2BG	NM_003518.3	aagggttccaagaaggctgt	gtaatggtcgagcgcttgtt
HIST1H3B	NM_003537.3	agtcgaccgagttgctgatt	tcctcaaagagccctaccaa
HIST1H4H	NM_003543.3	aggtgttcctggagaacgtg	ggcctttggttgaaaatgaa
IL6	NM_000600.3	tacccccaggagaagattcc	ttttctgccagtgcctcttt
IL11	NM_000641.2	gagacctccattcaggtgga	ttgcagtgacctcagattgc
CPA4	NM_016352.3	cgctagttttgcaggaaagg	gtagctgtgcaggtcgatga
CDH5	NM_001795.3	cctaccagcccaaagtgtgt	gacttggcatcccattgtct
EGR1	NM_001964.2	tgaccgcagagtcttttcct	tgggttggtcatgctcacta
JUN	NM_002228.3	ccccaagatcctgaaacaga	ccgttgctggactggattat
CALB2	NM_001740.4	gctccaggaatacacccaaa	cagctcatgctcgtcaatgt
CYR61	NM_001554.4	ctccctgtttttggaatgga	tggtcttgctgcatttcttg
CDC42EP2	NM_006779.2	gatcaggacctggacagcat	aacacggctcagaaggagaa
NEDD9	NM_006403.3	gatgggtgtctccagcctaa	ggatctggtgggagtcttca
CA9	NM_001216.2	taagcagctccacaccctct	tctcatctgcacaaggaacg
INHBE	NM_031479.3	ctgtgactggaggcatcaga	ctccctccctagtccctgac
RNASE4	NM_002937.3	tgccatgagggtgtagtgaa	ggtcaaccactcgcgataat
CBX1	NM_006807.4	gtggtaaagggcaaagtgga	cctcgtggcttttctgactc
RDM1	NM_145654.3	ggcaccagacataaggcagt	caatcacaggatggcaacac
ENO2	NM_001975.2	gtcccacgtgtcttccactt	tgggatctacagccacatga
EN03	NM_001976.4	cgcaatgggaagtacgatct	ctcttggggttggtgactgt
AKNA	NM_030767.4	gagccaggtcttcctcagtg	tggtattcgtggcctgtgta

## Sheet: Table S2
Table S2. List of 202 mRNAs that show increased abundance in Pin1 siRNA treated Hela cells
Gene Symbol	Gene Name	Unigene ID	Fold Change [Pin1 RNAi/Control]	Normal mRNA
				half life (hr) a
CPA4	Carboxypeptidase A4	Hs.93764	16.2
CDH5	Cadherin, Type 2	Hs.76206	13.8	17
CTGF	Connective Tissue Growth Factor	Hs.410037	9.5	1.3
PSG4	Pregnancy specific beta-1-glycoprotein 4	Hs.711363	8.9
EGR1	Early growth response 1	Hs.326035	8.3	1.2
FOS	FBJ murine osteosarcoma viral oncogene homolog	Hs.25647	7.8	1.3
IL6	interleukin 6 (interferon, beta 2)	Hs.654458	6.6	3.5
ETV5	ets variant 5		6.2	5.8
M160/ CD163L1	scavenger receptor cysteine-rich type 1 protein M160 precursor or CD163 molecule-like 1	Hs.631727	6	8.5
JUN	jun oncogene	Hs.696684	5.5	1.3
CALB2	calbindin 2	Hs.106857	5.4	24
NT5E/CD73	5'-nucleotidase, ecto	Hs.153952	4.5	5.6
FOSB	FBJ murine osteosarcoma viral oncogene homolog B	Hs.590958	4.4	1.7
PHLDA1	pleckstrin homology-like domain, family A, member 1	Hs.602085	4.4	1.1
DMBT1	deleted in malignant brain tumors 1	Hs.279611	4.3	6
NOV	nephroblastoma overexpressed gene	Hs.235935	4.2	13
PTGES	prostaglandin E synthase	Hs.146688	4.1	16
CGN	Cingulin	Hs.591464	3.95	6.7
SLC22A18AS	solute carrier family 22 (organic cation transporter), member 18 antisense	Hs.300076	3.9
IL11	interleukin 11	Hs.467304	3.8	4.8
CMTM3	CKLF-like MARVEL transmembrane domain containing 3	Hs.298198	3.7	13
CYR61	cysteine-rich, angiogenic inducer, 61	Hs.8867	3.7	0.9
CDC42EP2	CDC42 effector protein (Rho GTPase binding) 2	Hs.343380	3.6	3.8
STXBP6	syntaxin binding protein 6 (amisyn)	Hs.508958	3.5	8.6
SERPINE2	serpin peptidase inhibitor, clade E (nexin, plasminogen activator inhibitor type 1), member 2	Hs.38449	3.5	13
LHX4	LIM Homeobox 4	Hs.658487	3.4	8.4
C17ORF91	chromosome 17 open reading frame 91	Hs.690945	3.4
NEDD9	neural precursor cell expressed, developmentally down-regulated 9	Hs.37982	3.4	1.5
NKX3-1	NK3 homeobox 1	Hs.55999	3.3	1.9
ANXA3	Annexin A3	Hs.480042	3.3	4.7
EMP1	epithelial membrane protein 1	Hs.436298	3.3	24
ITGA1	integrin, alpha 1		3.3	4
TRIML2	tripartite motif family-like 2	Hs.276429	3.2
CCL2/MCP-1	chemokine (C-C motif) ligand 2	Hs.303649	3.2
DAAM1	dishevelled associated activator of morphogenesis 1	Hs.654934	3.1	5
SLC30A1	solute carrier family 30 (zinc transporter), member 1	Hs.519469	3.1	2.7
HIC2	hypermethylated in cancer 2	Hs.632767	3.1	2.6
CITED2	Cbp/p300-interacting transactivator, with Glu/Asp-rich carboxy-terminal domain, 2	Hs.82071	3	1
EDN1	endothelin 1	Hs.511899	3	1.3
ZNF702P	zinc finger protein 702 (pseudogene)	Hs.714428	3
NFKBIE	nuclear factor of kappa light polypeptide gene enhancer in B-cells inhibitor, epsilon	Hs.458276	3	5.4
MRPL1	mitochondrial ribosomal protein L1	Hs.532019	3	4
ANXA1	annexin A1	Hs.494173	2.9	14
KPNA5	karyopherin alpha 5 (importin alpha 6)	Hs.182971	2.9	-
GLS	Glutaminase	Hs.116448	2.9	4.4
LANCL2	LanC lantibiotic synthetase component C-like 2 (bacterial)	Hs.595384	2.9	7.7
BIRC3	baculoviral IAP repeat-containing 3	Hs.127799	2.9	2.5
EPHA2	EPH receptor A2	Hs.171596	2.9	1.6
STS-1	ubiquitin associated and SH3 domain containing B	Hs.444075	2.8	-
GNG11	guanine nucleotide binding protein (G protein), gamma 11	Hs.179915	2.8	5.7
KIAA1324	KIAA1324	Hs.708190	2.8	-
CRYBA2	crystallin, beta A2	Hs.415790	2.8	7
DHX34	DEAH (Asp-Glu-Ala-His) box polypeptide 34	Hs.151706	2.8	15
VGF	VGF nerve growth factor inducible	Hs.587325	2.8	4.1
LEPREL1	leprecan-like 1	Hs.374191	2.8	8.2
SEC11C	SEC11 homolog C (S. cerevisiae)	Hs.45107	2.7	11
NPAL1/p53	NIPA-like domain containing 1	Hs.134190	2.7	3.4
UFD1L	ubiquitin fusion degradation 1 like (yeast)	Hs.474213	2.7	7.4
ZNF79	zinc finger protein 79	Hs.522399	2.7
HIST1H4H	histone cluster 1, H4h	Hs.591790	2.7
STAG3L2	stromal antigen 3-like 2	Hs.709564	2.7
ACTA2	actin, alpha 2, smooth muscle, aorta	Hs.500483	2.7	17
SUSD2	sushi domain containing 2	Hs.131819	2.7	22
FAS	Fas (TNF receptor superfamily, member 6)	Hs.244139	2.6
FLVCR2	feline leukemia virus subgroup C cellular receptor family, member 2	Hs.509966	2.6
ZFP36/TTP	zinc finger protein 36, C3H type, homolog (mouse)	Hs.534052	2.6	1.4
PGM2L1	phosphoglucomutase 2-like 1	Hs.26612	2.6	7.4
WNT3A	wingless-type MMTV integration site family, member 3A	Hs.336930	2.6	7.6
TOP1P2	topoisomerase (DNA) I pseudogene 2	Hs.381281	2.6
BTBD14A	NACC family member 2, BEN and BTB (POZ) domain containing	Hs.112895	2.6	4.7
SPRED2	sprouty-related, EVH1 domain containing 2	Hs.59332	2.6	2
SERPINB8	serpin peptidase inhibitor, clade B (ovalbumin), member 8	Hs.368077	2.6
NOL9	nucleolar protein 9	Hs.59425	2.5
IRAK2	interleukin-1 receptor-associated kinase 2	Hs.449207	2.5	2.6
PARD6A	par-6 partitioning defective 6 homolog alpha	Hs.112933	2.5	3.5
OBFC2A	oligonucleotide/oligosaccharide-binding fold containing 2A	Hs.591610	2.5	4
AJAP1	adherens junctions associated protein 1	Hs.25924	2.5
STX3	syntaxin 3	Hs.180711	2.5	10
RGL1	ral guanine nucleotide dissociation stimulator-like 1	Hs.497148	2.5	6
IFIH1	interferon induced with helicase C domain 1	Hs.163173	2.5	4.1
C12ORF26	chromosome 12 open reading frame 26	Hs.506222	2.5
PHLDA2	pleckstrin homology-like domain, family A, member 2	Hs.154036	2.5	8.8
TAF13	TAF13 RNA polymerase II, TATA box binding protein (TBP)-associated factor, 18kDa	Hs.632426	2.5	24
BTG2	BTG family, member 2	Hs.519162	2.5	2.5
ANKRD46	ankyrin repeat domain 46	Hs.700353	2.5	9.8
HIST1H2BG	histone cluster 1, H2bg	Hs.591809	2.4	1.2
RNF213	Ring finger protein 213	Hs.195642	2.4
NMT2	N-myristoyltransferase 2	Hs.60339	2.4	5.9
ENTPD7	ectonucleoside triphosphate diphosphohydrolase 7	Hs.682318	2.4	7.2
TGFBI	transforming growth factor, beta-induced, 68kDa	Hs.369397	2.4	14
UPP1	uridine phosphorylase 1	Hs.488240	2.4	14
C9ORF3	chromosome 9 open reading frame 3	Hs.434253	2.4
CDKN1A	cyclin-dependent kinase inhibitor 1A (p21, Cip1)	Hs.370771	2.4	10
RAB32	RAB32, member RAS oncogene family	Hs.287714	2.4	3.9
SP100	SP100 nuclear antigen	Hs.369056	2.3	24
RGS2	regulator of G-protein signaling 2, 24kDa	Hs.78944	2.3	4.6
EHD1	EH-domain containing 1	Hs.523774	2.3	14
MYLIP	myosin regulatory light chain interacting protein	Hs.484738	2.3	3.7
NUAK2	NUAK family, SNF1-like kinase, 2	Hs.497512	2.3	1.5
PTPN21	protein tyrosine phosphatase, non-receptor type 21	Hs.437040	2.3	4.2
COL12A1	collagen, type XII, alpha 1	Hs.101302	2.3	20
FOSL1	FOS-like antigen 1	Hs.283565	2.3	4.6
ZFYVE16	zinc finger, FYVE domain containing 16	Hs.482660	2.3
NEK6	NIMA (never in mitosis gene a)-related kinase 6	Hs.197071	2.3	9.4
SERPINE1	serpin peptidase inhibitor, clade E (nexin, plasminogen activator inhibitor type 1), member 1	Hs.414795	2.3	5.3
NEXN	nexilin (F actin binding protein)	Hs.612385	2.3
PHLDA3	pleckstrin homology-like domain, family A, member 3	Hs.268557	2.3	3.3
TSPAN14	tetraspanin 14	Hs.310453	2.3	11
CD3EAP	CD3e molecule, epsilon associated protein	Hs.710495	2.3	2.9
PTRF	polymerase I and transcript release factor	Hs.437191	2.3	21
RPS7	ribosomal protein S7	Hs.646582	2.3	7.9
DOCK5	dedicator of cytokinesis 5	Hs.195403	2.3	1.1
CCDC120	coiled-coil domain containing 120	Hs.522643	2.3	5
LAMP3	lysosomal-associated membrane protein 3	Hs.518448	2.3
PGBD2	piggyBac transposable element derived 2	Hs.602037	2.3
FAM103A1	family with sequence similarity 103, member A1	Hs.80624	2.3
TMEM2	transmembrane protein 2	Hs.494146	2.3	3.6
TM7SF2	transmembrane 7 superfamily member 2	Hs.31130	2.3	19
POLR2L	polymerase (RNA) II (DNA directed) polypeptide L, 7.6kDa	Hs.441072	2.2	8.9
SNORD36C	small nucleolar RNA, C/D box 36C		2.2
NOTCH1	Notch homolog 1, translocation-associated (Drosophila)	Hs.495473	2.2
DPH3	DPH3, KTI11 homolog (S. cerevisiae)	Hs.388087	2.2	9.1
C12ORF60	chromosome 12 open reading frame 60	Hs.659951	2.2
IRF1	interferon regulatory factor 1	Hs.436061	2.2	1.2
TUBB2A	tubulin beta-2A chain	Hs.654543	2.2	6.4
C9ORF169	chromosome 9 open reading frame 169	Hs.512469	2.2
ZNF165	zinc finger protein 165	Hs.535177	2.2
MPP7	membrane protein, palmitoylated 7 (MAGUK p55 subfamily member 7)	Hs.499159	2.2	2.6
SLC2A6	solute carrier family 2, facilitated glucose transporter member 6	Hs.244378	2.2	11
RASL11A	RAS-like, family 11, member A	Hs.192131	2.2	3.4
TNNC1	troponin C type 1 (slow)	Hs.118845	2.2	17
GADD45A	growth arrest and DNA-damage-inducible, alpha	Hs.80409	2.2	2.5
NPAS2	neuronal PAS domain protein 2	Hs.705895	2.2
MANEAL	mannosidase, endo-alpha-like	Hs.713176	2.2
GPRC5A	G protein-coupled receptor, family C, group 5, member A	Hs.631733	2.2	5.4
PPP1R15A	protein phosphatase 1, regulatory (inhibitor) subunit 15A	Hs.631593	2.2
STXBP5	syntaxin binding protein 5 (tomosyn)	Hs.93534	2.2	12
PILRB	paired immunoglobin-like type 2 receptor beta	Hs.632314	2.2	3.9
ADRB2	adrenergic, beta-2-, receptor, surface	Hs.2551	2.1
ATP6V0A1	ATPase, H+ transporting, lysosomal V0 subunit a1	Hs.463074	2.1	11
PRKAG2	protein kinase, AMP-activated, gamma 2 non-catalytic subunit	Hs.647072	2.1
C3ORF64	chromosome 3 open reading frame 64	Hs.723283	2.1
FAM46B	family with sequence similarity 46, member B	Hs.632378	2.1
ATF5	activating transcription factor 5	Hs.9754	2.1	11
ITGA2	integrin, alpha 2	Hs.482077	2.1
CRISPLD2	cysteine-rich secretory protein LCCL domain containing 2	Hs.617091	2.1	16
BRWD3	bromodomain and WD repeat domain containing 3	Hs.170667	2.1	5.6
ZFP36L1	zinc finger protein 36, C3H type-like 1	Hs.85155	2.1	2.6
HSPA1A	heat shock 70kDa protein 1A	Hs.702139	2.1	5.2
PLCB4	phospholipase C, beta 4	Hs.472101	2.1	5.3
COL7A1	collagen, type VII, alpha 1	Hs.476218	2.1	13
C17ORF85	chromosome 17 open reading frame 85	Hs.120963	2.1
DAPK1	death-associated protein kinase 1	Hs.693441	2.1	7.8
HRSP12	heat-responsive protein 12	Hs.18426	2.1	11
GTPBP8	GTP-binding protein 8 (putative)	Hs.127496	2.1	3.7
TCEB3	transcription elongation factor B (SIII), polypeptide 3	Hs.15535	2.1	3.4
FAM111A	family with sequence similarity 111, member A	Hs.150651	2.1
KCNQ2	potassium voltage-gated channel, KQT-like subfamily, member 2	Hs.652468	2.1	22
PGBD3	piggyBac transposable element derived 3	Hs.654449	2.1
TSPAN10	tetraspanin 10	Hs.208219	2.1
DNLZ	DNL-type zinc finger	Hs.528581	2.1
SBDSP	Shwachman-Bodian-Diamond syndrome pseudogene 1	Hs.585053	2.1
GAGE8	G antigen 8	Hs.668804	2.1
DOK7	docking protein 7	Hs.701584	2.1	3.1
C17ORF63	chromosome 17 open reading frame 63	Hs.564533	2.1
GDAP1	ganglioside-induced differentiation-associated protein 1	Hs.168950	2.1
DUSP1	dual specificity phosphatase 1	Hs.171695	2.1	1.6
PAPPA	pregnancy-associated plasma protein A, pappalysin 1	Hs.713596	2.1	6.3
PLCL2	phospholipase C-like 2	Hs.723937	2.1
CHAC2	ChaC, cation transport regulator homolog 2 (E. coli)	Hs.585944	2
MYL6	myosin, light chain 6, alkali, smooth muscle and non-muscle	Hs.632717	2	7.6
ZSWIM4	zinc finger, SWIM-type containing 4	Hs.466015	2	5.1
PLAGL2	pleiomorphic adenoma gene-like 2	Hs.154104	2	3
ANXA8L2	annexin A8-like 2	Hs.705389	2
CAPN2	calpain 2, (m/II) large subunit	Hs.350899	2	13
JRK	jerky homolog (mouse)	Hs.683465	2	1.3
PSME3	proteasome (prosome, macropain) activator subunit 3 (PA28 gamma; Ki)	Hs.152978	2	15
COX7B	cytochrome c oxidase subunit VIIb	Hs.522699	2	8.5
IL6R	interleukin 6 receptor	Hs.709210	2	12
C3ORF52	chromosome 3 open reading frame 52	Hs.434247	2
SP110	SP110 nuclear body protein	Hs.145150	2
PRKAA2	protein kinase, AMP-activated, alpha 2 catalytic subunit	Hs.437039	2	9
PTHLH	Parathyroid hormone-like hormone (PTHLH)	Hs.591159	2
C5ORF5	family with sequence similarity 13, member B	Hs.567453	2
C14ORF108	MU-2/AP1M2 domain containing, death-inducing	Hs.597349	2
ABHD5	abhydrolase domain containing 5	Hs.19385	2	9.1
TNFRSF12A	tumor necrosis factor receptor superfamily, member 12A	Hs.355899	2	4.6
RPP40	ribonuclease P/MRP 40kDa subunit	Hs.511756	2	4.4
CPNE8	copine VIII	Hs.40910	2	10
UHMK1	U2AF homology motif (UHM) kinase 1	Hs.127310	2
SNRPG	small nuclear ribonucleoprotein polypeptide G	Hs.654528	2	16
TPRG1L	tumor protein p63 regulated 1-like	Hs.20529	2
IL18	interleukin 18 (interferon-gamma-inducing factor)	Hs.83077	2	9.8
KIAA1688	Rho GTPase activating protein 39	Hs.148988	2
CYP51A1	cytochrome P450, family 51, subfamily A, polypeptide 1	Hs.417077	2
KIRREL	kin of IRRE like (Drosophila)	Hs.657006	2	7.1
ELOVL6	ELOVL family member 6, elongation of long chain fatty acids (FEN1/Elo2, SUR4/Elo3-like, yeast)	Hs.652828	2	7.3
TPCN2	two pore segment channel 2	Hs.131851	2	5.5
AP1M2	adaptor-related protein complex 1, mu 2 subunit	Hs.18894	2	22
SOX13	SRY (sex determining region Y)-box 13	Hs.201671	2	3.1
TMEM22	transmembrane protein 22	Hs.477692	2	2.2
TNFAIP3	Tumor necrosis factor, alpha-induced protein 3	Hs.211600	2	1.2
a These values have been taken from Sharova et al, DNA RESEARCH 16, 45–58, (2009)

## Sheet: Table S3
Table S3. List of 382 mRNAs that show decreased abundance in Pin1 siRNA treated Hela cells
Gene Symbol	Gene Name	Unigene ID	Fold Change [Pin1 RNAi/Control]	Normal mRNA
				half life (hr) a
INHBE	inhibin, beta E	Hs.632713	0.111	5.4
STC1	stanniocalcin 1	Hs.25590	0.137
LOC401152	C4orf3 chromosome 4 open reading frame 3	Hs.173705	0.212
H19	H19, imprinted transcript	Hs.533566	0.215
CHRND	cholinergic receptor, nicotinic, delta	Hs.156289	0.245	7
TMEM45A	transmembrane protein 45A	Hs.658956	0.253	10
ATP6V1C1	ATPase, H+ transporting, lysosomal 42kDa, V1 subunit C1	Hs.86905	0.255	11
RNASE4	ribonuclease, RNase A family, 4	Hs.283749	0.256	16
C18ORF56	chromosome 18 open reading frame 56	Hs.723326	0.268
PIN1	Peptidylprolyl cis/trans isomerase, NIMA-interacting 1	Hs.465849	0.271	8.9
LRRC23	Leucine rich repeat containing 23	Hs.155586	0.271
C14ORF147	chromosome 14 open reading frame 147	Hs.269909	0.272
CBX1	chromobox homolog 1	Hs.77254	0.274	12
RDM1	RAD52 motif-containing protein 1	Hs.194411	0.277	12
ENO2	enolase 2, gamma	Hs.511915	0.277	9.7
NOTUM	notum pectinacetylesterase homolog	Hs.106137	0.284
INSIG2	insulin induced gene 2	Hs.7089	0.284	6.2
CLDN7	claudin 7	Hs.513915	0.287	4
ENO3	Enolase 3, beta	Hs.224171	0.291	16
ULBP1	UL16 binding protein 1	Hs.653255	0.291	7.8
LGSN	Lengsin, lens protein with glutamine synthetase domain	Hs.149585	0.291
PCK2	Phosphoenolpyruvate carboxykinase 2	Hs.75812	0.294	6.7
LOC492311			0.298
ANG	Angiogenin, ribonuclease, RNase A family, 5	Hs.283749	0.301	11
AKNA	AT-hook transcription factor	Hs.494895	0.301
IL17RC	Interleukin 17 receptor C	Hs.129959	0.304	9.7
CHAC1	ChaC, cation transport regulator homolog 1	Hs.155569	0.305	1.7
SPAG4	Sperm associated antigen 4	Hs.123159	0.323	13
AGXT2L2	Alanine-glyoxylate aminotransferase 2-like 2	Hs.248746	0.323	10
GPD1L	Glycerol-3-phosphate dehydrogenase 1-like	Hs.82432	0.325
DDIT4	DNA-damage-inducible transcript 4	Hs.712599	0.325	2.9
STC2	Stanniocalcin 2	Hs.233160	0.326	5.2
CBX7	Chromobox homolog 7	Hs.356416	0.327	6
MAN2B1	Mannosidase, alpha, class 2B, member 1	Hs.356769	0.329	12
KAZALD1	Kazal-type serine peptidase inhibitor domain 1	Hs.632079	0.33	12
A4GALT	Alpha 1,4-galactosyltransferase	Hs.105956	0.333	10
OLFML2A	Olfactomedin-like 2A	Hs.357004	0.333	7.9
PDGFRB	Platelet-derived growth factor receptor, beta polypeptide	Hs.509067	0.334	7.2
ZNF630	Zinc finger protein 630	Hs.650883	0.338
HSD11B1L	Hydroxysteroid (11-beta) dehydrogenase 1-like	Hs.631840	0.346
C1RL	Complement component 1, r subcomponent-like	Hs.631730	0.347
IDH2	Isocitrate dehydrogenase 2 (NADP+), mitochondrial	Hs.596461	0.348	20
PORCN	Porcupine homolog (Drosophila)	Hs.386453	0.35
FER1L4	Fer-1-like 4 (C. elegans) pseudogene	Hs.72222	0.357
DDIT3	DNA-damage-inducible transcript 3	Hs.505777	0.358	2.6
IFITM1	Interferon induced transmembrane protein 1 (9-27)	Hs.458414	0.358	10
IGFBP3	Insulin-like growth factor binding protein 3	Hs.450230	0.359	5.4
JARID2	Jumonji, AT rich interactive domain 2	Hs.269059	0.362	4.7
HNF4A	Hepatocyte nuclear factor 4, alpha	Hs.116462	0.362
C5ORF15	Chromosome 5 open reading frame 15	Hs.726078	0.364	10
C16ORF75	Chromosome 16 open reading frame 75	Hs.347524	0.364
H1FX	H1 histone family, member X	Hs.75307	0.365	21
NDRG1	V-ets erythroblastosis virus E26 oncogene homolog (avian)	Hs.473819	0.365
ASNS	Asparagine synthetase (glutamine-hydrolyzing)	Hs.489207	0.367	19
EHHADH	Enoyl-CoA, hydratase/3-hydroxyacyl CoA dehydrogenase	Hs.429879	0.369	5.7
CHRD	Chordin	Hs.166186	0.37	12
CAMTA2	Calmodulin binding transcription activator 2	Hs.632242	0.37	4.4
ZNF775	zinc finger protein 775	Hs.655734	0.371
PPP1R2	protein phosphatase 1, regulatory (inhibitor) subunit 2	Hs. 535731	0.372
HCP5	HLA complex P5	Hs.728757	0.372
H1F0	H1 histone family, member 0	Hs.727646	0.372	3.8
C1QL4	complement component 1, q subcomponent-like 4	Hs.380386	0.374	18
VAV3	vav 3 guanine nucleotide exchange factor	Hs.267659	0.374	3.3
DPYSL4	dihydropyrimidinase-like 4	Hs.100058	0.376	2.6
PLOD2	procollagen-lysine, 2-oxoglutarate 5-dioxygenase 2	Hs.477866	0.376	11
CRAT	carnitine O-acetyltransferase	Hs.12068	0.379	13
CPD	carboxypeptidase D	Hs.446079	0.379	6.8
PFKFB4	6-phosphofructo-2-kinase/fructose-2,6-biphosphatase 4	Hs.476217	0.379	9.5
FCGRT	Fc fragment of IgG, receptor, transporter, alpha	Hs.111903	0.381	16
ANKRD37	ankyrin repeat domain 37	Hs.508154	0.381	3.7
TSHZ2	teashirt zinc finger homeobox 2	Hs.473117	0.382	4.1
CTSF	cathepsin F	Hs.11590	0.385	10
HSPA5	heat shock 70kDa protein 5	Hs.605502	0.386	5.5
GLB1L	galactosidase, beta 1-like	Hs.181173	0.386
HIATL1	hippocampus abundant transcript-like 1	Hs.555996	0.388	8.7
MAGEF1	melanoma antigen family F, 1	Hs.306123	0.388
OSGIN2	oxidative stress induced growth inhibitor family member 2	Hs.436445	0.389	4.2
SLC6A8	solute carrier family 6 (neurotransmitter transporter, creatine), member 8	Hs.540696	0.389	12
COL15A1	collagen, type XV, alpha 1	Hs.409034	0.39	21
RAD23A	RAD23 homolog A (S. cerevisiae)	Hs.643267	0.39	15
ASS1	argininosuccinate synthase 1	Hs.160786	0.392	16
SLC6A10P	solute carrier family 6 (neurotransmitter transporter, creatine)	Hs.433146	0.394
IVNS1ABP	influenza virus NS1A binding protein	Hs.497183	0.394	6.3
SMOC1	SPARC related modular calcium binding 1	Hs.497349	0.395	6.4
VTA1	Vps20-associated 1 homolog (S. cerevisiae)	Hs.431367	0.396
AXIN2	Axin 2	Hs.156527	0.398	2.2
SFT2D3	SFT2 domain containing 3	Hs.345849	0.399	5.6
ALPI	alkaline phosphatase, intestinal	Hs.37009	0.4
NDUFV1	NADH dehydrogenase (ubiquinone) flavoprotein 1, 51kDa	Hs.7744	0.402	13
FZD4	frizzled homolog 4 (Drosophila)	Hs.591968	0.403
LETMD1	LETM1 domain containing 1	Hs.655272	0.403	13
KIAA0182	KIAA0182	Hs.461647	0.404
ANKZF1	ankyrin repeat and zinc finger domain containing 1	Hs.437647	0.404
C6ORF57	chromosome 6 open reading frame 57	Hs.418495	0.405
CLCNKA	chloride channel Ka	Hs.352243	0.405
FLJ12529	cleavage and polyadenylation specific factor 7, 59kDa	Hs.718984	0.406
KIAA1333	G2/M-phase specific E3 ubiquitin protein ligase	Hs.509008	0.406
POLL	polymerase (DNA directed), lambda	Hs.523230	0.406	8.8
METTL7A	methyltransferase like 7A	Hs.725674	0.407	6.1
ZCCHC24	zinc finger, CCHC domain containing 24	Hs.523080	0.407
WNT5A	wingless-type MMTV integration site family, member 5A	Hs.643085	0.407	4
TCF19	transcription factor 19	Hs.584807	0.408	4.7
ECEL1	endothelin converting enzyme-like 1	Hs.26880	0.408	12
PURA	purine-rich element binding protein A	Hs.443121	0.409	5.8
SEMA3B	sema domain, immunoglobulin domain (Ig), short basic domain, secreted, (semaphorin) 3B	Hs.82222	0.409	12
LRP11	low density lipoprotein receptor-related protein 11	Hs.408355	0.409	4.7
C21ORF58	chromosome 21 open reading frame 58	Hs.236572	0.41
SIX2	SIX homeobox 2	Hs.101937	0.41	2.7
ZMIZ1	zinc finger, MIZ-type containing 1	Hs.193118	0.411
PRR7	proline rich 7 (synaptic)	Hs.534492	0.411	24
REEP4	receptor accessory protein 4	Hs.289063	0.411	4.5
CMIP	c-Maf-inducing protein	Hs.728761	0.412
SFI1	Sfi1 homolog, spindle assembly associated (yeast)	Hs.62209	0.412	15
BCKDHA	branched chain keto acid dehydrogenase E1, alpha polypeptide	Hs.433307	0.413	20
APOBEC3B	apolipoprotein B mRNA editing enzyme	Hs.226307	0.413
C1ORF66	ribosomal RNA adenine dimethylase domain containing 1	Hs.512597	0.415
DUSP9	dual specificity phosphatase 9	Hs.144879	0.416	11
DHRS3	dehydrogenase/reductase (SDR family) member 3	Hs.289347	0.417	3.8
HEY1	hairy/enhancer-of-split related with YRPW motif 1	Hs.234434	0.419	2.5
TLE6	transducin-like enhancer of split 6	Hs.334507	0.419	22
TRAK2	trafficking protein, kinesin binding 2	Hs.152774	0.419	3.6
C19ORF28	chromosome 19 open reading frame 28	Hs.656901	0.419	7.7
LHPP	phospholysine phosphohistidine inorganic pyrophosphate phosphatase	Hs.527748	0.42
CCNG2	cyclin G2	Hs.724499	0.421	1.4
NFE2	nuclear factor (erythroid-derived 2), 45kDa	Hs.75643	0.423	2.7
ST13	suppression of tumorigenicity 13	Hs.712713	0.424	13
HMGCL	3-hydroxymethyl-3-methylglutaryl-CoA lyase	Hs.603409	0.425	10
DKFZP686I15217	hypothetical LOC401232	Hs.720158	0.425
FEN1	flap structure-specific endonuclease 1	Hs.409065	0.426	7.5
PRSS23	protease, serine, 23	Hs.728981	0.426	8
LGALS12	lectin, galactoside-binding, soluble, 12	Hs.502774	0.426	7.1
DUT	deoxyuridine triphosphatase	Hs.527980	0.426	6.3
GPT2	glutamic pyruvate transaminase 2	Hs.138210	0.426	11
HNRNPA0	heterogeneous nuclear ribonucleoprotein A0	Hs.96996	0.427
ACADS	acyl-CoA dehydrogenase, C-2 to C-3 short chain	Hs.507076	0.428	19
GAA	glucosidase, alpha; acid	Hs.1437	0.428	8.9
RHBDD2	rhomboid domain containing 2	Hs.488827	0.429	14
GDPD5	glycerophosphodiester phosphodiesterase domain containing 5	Hs.503297	0.43	4.6
REEP5	receptor accessory protein 5	Hs.429608	0.43	13
ABHD14B	abhydrolase domain containing 14B	Hs.420796	0.431	24
SNTA1	syntrophin, alpha 1	Hs.31121	0.431	19
CCPG1	cell cycle progression 1	Hs.285051	0.434	12
TSC22D3	TSC22 domain family, member 3	Hs.728167	0.434	24
C6ORF126	chromosome 6 open reading frame 126	Hs.259563	0.437
MXD3	MAX dimerization protein 3	Hs.726161	0.437	5.3
FSTL3	follistatin-like 3	Hs. 529038	0.438	9.3
RNPEPL1	arginyl aminopeptidase (aminopeptidase B)-like 1	Hs.5345	0.439	2.6
RNF150	ring finger protein 150	Hs.659104	0.439	14
LANCL1	LanC lantibiotic synthetase component C-like 1	Hs.13351	0.44
CHRNA9	cholinergic receptor, nicotinic, alpha 9	Hs.272278	0.44	3.5
RNF26	ring finger protein 26	Hs.524084	0.441	10
YPEL3	yippee-like 3 (Drosophila)	Hs.513491	0.441	6.4
C22ORF36	chromosome 22 open reading frame 36	Hs.113314	0.442
CEBPG	CCAAT/enhancer binding protein (C/EBP), gamma	Hs.429666	0.444	2.3
USH1C	Usher syndrome 1C	Hs.502072	0.445	24
FRAT1	frequently rearranged in advanced T-cell lymphomas	Hs.126057	0.446	5.1
C6ORF108	chromosome 6 open reading frame 108	Hs.109752	0.446
KIAA1715	KIAA1715p	Hs.209561	0.447
GBE1	glucan (1,4-alpha-), branching enzyme 1	Hs.436062	0.447	7.4
TMEM129	transmembrane protein 129	Hs.518562	0.448	7.8
DHTKD1	dehydrogenase E1 and transketolase domain containing 1	Hs.711138	0.449	11
APP	amyloid beta (A4) precursor protein	Hs.434980	0.449
C5ORF13	chromosome 5 open reading frame 13	Hs.36053	0.449
SPIRE1	spire homolog 1 (Drosophila)	Hs.515283	0.45	6.5
FAM14B	interferon, alpha-inducible protein 27-like 1	Hs.19414	0.45
CRYL1	crystallin, lambda 1	Hs.370703	0.45	21
RHBDL1	rhomboid, veinlet-like 1 (Drosophila)	Hs.137572	0.451	18
ACY1	aminoacylase 1	Hs.334707	0.451	21
SCAPER	S-phase cyclin A-associated protein in the ER	Hs.458986	0.452
ALDH3A1	aldehyde dehydrogenase 3 family, member A1	Hs.531682	0.452
HBE1	hemoglobin, epsilon 1	Hs.655195	0.452
EPB41L1	erythrocyte membrane protein band 4.1-like 1	Hs.722186	0.453	11
ADAL	adenosine deaminase-like	Hs.533913	0.453	5.8
MST1R	macrophage stimulating 1 receptor	Hs.517973	0.453	5
SSBP3	single stranded DNA binding protein 3	Hs.658676	0.455	4.8
MSH5	mutS homolog 5 (E. coli)	Hs.647011	0.456	15
SFXN3	sideroflexin 3	Hs.283844	0.458	24
OR7E156P	olfactory receptor, family 7, subfamily E, member 156 pseudogene	Hs.363054	0.459
UST	uronyl-2-sulfotransferase	Hs.657370	0.46	2.7
ABCB8	ATP-binding cassette, sub-family B (MDR/TAP), member 8	Hs.647118	0.46	18
SAMD11	sterile alpha motif domain containing 11	Hs.335293	0.461	24
FBLN7	fibulin 7	Hs.437696	0.461	7.7
SARS	seryl-tRNA synthetase	Hs.531176	0.461	15
TMEM18	transmembrane protein 18	Hs.43899	0.462	8.6
CXORF12	transmembrane protein 187	Hs.23119	0.462
TMCO3	transmembrane and coiled-coil domains 3	Hs.317593	0.462	6.3
FA2H	fatty acid 2-hydroxylase	Hs.461329	0.462	4.4
PTP4A3	protein tyrosine phosphatase type IVA, member 3	Hs.43666	0.462	10
ITPR1	inositol 1,4,5-triphosphate receptor, type 1	Hs.567295	0.462	4.8
ZBTB5	zinc finger and BTB domain containing 5	Hs.161276	0.463
SGSM3	small G protein signaling modulator 3	Hs.474914	0.463
C10ORF33	pyridine nucleotide-disulphide oxidoreductase domain 2	Hs.238303	0.464
SERINC2	serine incorporator 2	Hs.270655	0.464	17
BOLA1	bolA homolog 1 (E. coli)	Hs.13880	0.465	4.2
ATHL1	ATH1, acid trehalase-like 1 (yeast)	Hs.353181	0.466	14
SCNN1A	sodium channel, nonvoltage-gated 1 alpha	Hs.591047	0.466	6.7
ABCB6	ATP-binding cassette, sub-family B (MDR/TAP), member 6	Hs.107911	0.466	9
BNIP3	BCL2/adenovirus E1B 19kDa interacting protein 3	Hs.144873	0.467	24
CHRNB1	cholinergic receptor, nicotinic, beta 1 (muscle)	Hs.330386	0.467	6.9
GPT	glutamic-pyruvate transaminase (alanine aminotransferase)	Hs.103502	0.467	12
DBP	D site of albumin promoter (albumin D-box) binding protein	Hs.414480	0.47	3.8
TNFAIP2	tumor necrosis factor, alpha-induced protein 2	Hs.525607	0.47	12
STAT3	signal transducer and activator of transcription 3	Hs.463059	0.471	7.1
METRN	meteorin, glial cell differentiation regulator	Hs.533772	0.472	13
LAMB2	laminin, beta 2 (laminin S)	Hs.439726	0.473	6.7
GRK6	G protein-coupled receptor kinase 6	Hs.235116	0.473
TBCD	tubulin folding cofactor D	Hs.728173	0.473	15
DNAJC12	DnaJ (Hsp40) homolog, subfamily C, member 12	Hs.260720	0.474	17
LRFN4	leucine rich repeat and fibronectin type III domain containing 4	Hs.209979	0.475	4.1
CCDC28B	coiled-coil domain containing 28B	Hs.728913	0.475	7
C14ORF94	HAUS augmin-like complex, subunit 4	Hs.442782	0.476
CDC42BPB	CDC42 binding protein kinase beta (DMPK-like)	Hs.654634	0.476	9.7
MSX1	msh homeobox 1	Hs.424414	0.476	1.8
ADRA2C	adrenergic, alpha-2C-, receptor	Hs.123022	0.478
TMEM30A	transmembrane protein 30A	Hs.108530	0.478	11
IFITM3	interferon induced transmembrane protein 3 (1-8U)	Hs.374650	0.478	8.9
IMPA2	inositol(myo)-1(or 4)-monophosphatase 2	Hs.367992	0.48	11
PQLC3	PQ loop repeat containing 3	Hs.274415	0.481	20
NUPR1	nuclear protein, transcriptional regulator, 1	Hs.513463	0.482	24
KLHL28	kelch-like 28 (Drosophila)	Hs.550906	0.482
PNPLA1	patatin-like phospholipase domain containing 1	Hs.407002	0.483
MTMR11	myotubularin related protein 11	Hs.425144	0.483	11
KIDINS220	kinase D-interacting substrate, 220kDa	Hs.9873	0.484
PAICS	phosphoribosylaminoimidazole carboxylase, phosphoribosylaminoimidazole succinocarboxamide synthetase	Hs.518774	0.484	6.8
CNOT8	CCR4-NOT transcription complex, subunit 8	Hs.26703	0.485	6
PRELID2	PRELI domain containing 2	Hs.314261	0.485
CSRP2BP	CSRP2 binding protein	Hs.488051	0.485	4.3
FAM149A	family with sequence similarity 149, member A	Hs.357025	0.485
AP3M2	adaptor-related protein complex 3, mu 2 subunit	Hs.654529	0.485	9.8
GHDC	GH3 domain containing	Hs.38039	0.487	18
BHLHB2	basic helix-loop-helix family, member e40	Hs.728782	0.487	1.3
TK2	thymidine kinase 2, mitochondrial	Hs.512619	0.487	9.7
CYBASC3	cytochrome b, ascorbate dependent 3	Hs.22546	0.487	6.5
FAM100B	family with sequence similarity 100, member B	Hs.644033	0.488
TDRKH	tudor and KH domain containing	Hs.144439	0.488	7.7
UNG	uracil-DNA glycosylase	Hs.191334	0.491	5.9
FKBP9L	FK506 binding protein 9-like	Hs.446691	0.493
RAB31	RAB31, member RAS oncogene family	Hs.727531	0.494	10
ZFP90	zinc finger protein 90 homolog (mouse)	Hs.461074	0.494	2.2
CSPG5	chondroitin sulfate proteoglycan 5 (neuroglycan C)	Hs.45127	0.495	6.5
DNM2	dynamin 2	Hs.211463	0.496	18
IGSF8	immunoglobulin superfamily, member 8	Hs.332012	0.496	12
PTP4A1	protein tyrosine phosphatase type IVA, member 1	Hs.227777	0.496	9.6
CMTM8	CKLF-like MARVEL transmembrane domain containing 8	Hs.154986	0.497	3.9
ARSG	arylsulfatase G	Hs.437249	0.498	7.3
PCOLCE	procollagen C-endopeptidase enhancer	Hs.202097	0.498	12
GORASP1	golgi reassembly stacking protein 1, 65kDa	Hs.613614	0.499
CHMP1B	chromatin modifying protein 1B	Hs.656244	0.499	5
CKAP4	cytoskeleton-associated protein 4	Hs.74368	0.499
ELAVL1	ELAV (embryonic lethal, abnormal vision, Drosophila)-like 1 (Hu antigen R)	Hs.184492	0.5
DAK	dihydroxyacetone kinase 2 homolog (S. cerevisiae)	Hs.6278	0.5	17
RAB26	RAB26, member RAS oncogene family	Hs.3797	0.501	10
SCARA5	scavenger receptor class A, member 5 (putative)	Hs.591833	0.501	11
UCN	urocortin	Hs.534363	0.501
RNF166	ring finger protein 166	Hs.513804	0.502	12
CKB	creatine kinase, brain	Hs.173724	0.503	17
BRD1	bromodomain containing 1	Hs.127950	0.503
ADPRHL1	ADP-ribosylhydrolase like 1	Hs.98669	0.503	10
SLC3A2	solute carrier family 3 (activators of dibasic and neutral amino acid transport), member 2	Hs.502769	0.503	4
ARHGEF12	Rho guanine nucleotide exchange factor (GEF) 12	Hs.24598	0.504	4.5
TTC7A	tetratricopeptide repeat domain 7A	Hs.370603	0.504
GTPBP2	GTP binding protein 2	Hs.485449	0.504	9.2
EME1	essential meiotic endonuclease 1 homolog 1 (S. pombe)	Hs.514330	0.504	4.9
MFSD3	major facilitator superfamily domain containing 3	Hs.7678	0.504
SBNO2	strawberry notch homolog 2 (Drosophila)	Hs.408708	0.504	4.5
PKD1	polycystic kidney disease 1 (autosomal dominant)	Hs.75813	0.505	4.9
PRPH	peripherin	Hs.37044	0.506	22
C5ORF24	chromosome 5 open reading frame 24	Hs.729101	0.506
POU2F1	POU class 2 homeobox 1	Hs.283402	0.506	3.5
HSD17B8	hydroxysteroid (17-beta) dehydrogenase 8	Hs.415058	0.507
STYXL1	serine/threonine/tyrosine interacting-like 1	Hs.11615	0.507	10
ZP3	zona pellucida glycoprotein 3 (sperm receptor)	Hs.656137	0.508	8
MCM5	minichromosome maintenance complex component 5	Hs.517582	0.509	7
SCARB1	scavenger receptor class B, member 1	Hs.520348	0.509	14
HIBADH	3-hydroxyisobutyrate dehydrogenase	Hs.406758	0.509	12
MXD4	MAX dimerization protein 4	Hs.655020	0.509	6.5
PLCXD1	phosphatidylinositol-specific phospholipase C, X domain containing 1	Hs.522568	0.51	14
NUDT2	nudix (nucleoside diphosphate linked moiety X)-type motif 2	Hs.493767	0.51	5.4
AUH	AU RNA binding protein/enoyl-CoA hydratase	Hs.175905	0.51	9.3
PRR4	proline rich 4 (lacrimal)	Hs.408153	0.512	8
CEP72	centrosomal protein 72kDa	Hs.591741	0.513
ITFG3	integrin alpha FG-GAP repeat containing 3	Hs.513225	0.514	24
CTH	cystathionase (cystathionine gamma-lyase)	Hs.19904	0.515	14
SLC9A8	solute carrier family 9 (sodium/hydrogen exchanger), member 8	Hs.444202	0.516	6.7
MRC2	mannose receptor, C type 2	Hs.7835	0.516	9.9
RPL13A	ribosomal protein L13a	Hs.728776	0.517	5.7
TNFRSF1A	tumor necrosis factor receptor superfamily, member 1A	Hs.279594	0.517	9.2
ATP6V1E2	ATPase, H+ transporting, lysosomal 31kDa, V1 subunit E2	Hs.437691	0.517	7.7
RECQL4	RecQ protein-like 4	Hs.31442	0.519	7.6
IMPDH2	IMP (inosine 5'-monophosphate) dehydrogenase 2	Hs.654400	0.52	6.6
MACROD1	MACRO domain containing 1	Hs.602898	0.521
D2HGDH	D-2-hydroxyglutarate dehydrogenase	Hs.516813	0.523	12
PRNP	prion protein	Hs.472010	0.523	8.5
WBSCR27	Williams Beuren syndrome chromosome region 27	Hs.647042	0.524	9.4
CEBPB	CCAAT/enhancer binding protein (C/EBP), beta	Hs.517106	0.525	16
SDSL	serine dehydratase-like	Hs.337594	0.526	13
CDK5RAP3	CDK5 regulatory subunit associated protein 3	Hs.20157	0.526	24
GATA3	GATA binding protein 3	Hs.524134	0.526	1.7
OSGEPL1	O-sialoglycoprotein endopeptidase-like 1	Hs.60772	0.526	6.2
PGLS	6-phosphogluconolactonase	Hs.466165	0.526	6.6
PAAF1	proteasomal ATPase-associated factor 1	Hs.525017	0.526
PWWP2	PWWP domain containing 2B	Hs.527751	0.527	2.4
SIAH2	seven in absentia homolog 2 (Drosophila)	Hs.692394	0.527	3.1
ZDHHC24	zinc finger, DHHC-type containing 24	Hs.659933	0.529	11
ARL13B	ADP-ribosylation factor-like 13B	Hs.533086	0.529
CCDC46	coiled-coil domain containing 46	Hs.408676	0.529	3.2
ATG9A	ATG9 autophagy related 9 homolog A (S. cerevisiae)	Hs.323363	0.529	24
PH-4	prolyl 4-hydroxylase, transmembrane (endoplasmic reticulum)	Hs.654944	0.529
CORO7	coronin 7	Hs.437957	0.53	9.9
FAM38A	family with sequence similarity 38, member A	Hs.377001	0.53	9.2
HEXB	hexosaminidase B (beta polypeptide)	Hs.69293	0.53	11
HAGHL	hydroxyacylglutathione hydrolase-like	Hs.124015	0.531	22
EEF2K	eukaryotic elongation factor-2 kinase	Hs.498892	0.531	11
JDP2	Jun dimerization protein 2	Hs.196482	0.531
DSG2	desmoglein 2	Hs.412597	0.531	11
MSLN	mesothelin	Hs.408488	0.531	24
MPI	mannose phosphate isomerase	Hs.75694	0.532	12
EIF4EBP1	eukaryotic translation initiation factor 4E binding protein 1	Hs.411641	0.532	5.6
NFE2L1	nuclear factor (erythroid-derived 2)-like 1	Hs.514284	0.533	5.5
TBL1XR1	transducin (beta)-like 1 X-linked receptor 1	Hs.581171	0.533	4.9
VPS26B	vacuolar protein sorting 26 homolog B (S. pombe)	Hs.334684	0.534	6.3
EID2	EP300 interacting inhibitor of differentiation 2	Hs.18949	0.534	2.2
MCM2	minichromosome maintenance complex component 2	Hs.477481	0.534	7.3
SLC37A4	solute carrier family 37 (glucose-6-phosphate transporter), member 4	Hs.719203	0.534	6.8
COPG	coatomer protein complex, subunit gamma	Hs.518250	0.535	17
SELO	selenoprotein O	Hs.365405	0.536
C22ORF40	chromosome 22 open reading frame 40	Hs.592209	0.536
P15RS	regulation of nuclear pre-mRNA domain containing 1A	Hs.464912	0.536
C18ORF45	chromosome 18 open reading frame 45	Hs.137562	0.536
DHX40	DEAH (Asp-Glu-Ala-His) box polypeptide 40	Hs.29403	0.536	5.3
WDR24	WD repeat domain 24	Hs.459632	0.537	5.5
TPCN1	two pore segment channel 1	Hs.524763	0.537
PRICKLE3	prickle homolog 3 (Drosophila)	Hs.632802	0.538
GMIP	GEM interacting protein	Hs.49427	0.54
GRRP1	glycine/arginine rich protein 1	Hs.694119	0.54	1.8
CTSL2	cathepsin L2	Hs.610096	0.54
FYN	FYN oncogene related to SRC, FGR, YES	Hs.390567	0.54	4.5
NDFIP1	Nedd4 family interacting protein 1	Hs.9788	0.541
FAM117B	family with sequence similarity 117, member B	Hs.471130	0.541
SEC62	SEC62 homolog (S. cerevisiae)	Hs.592561	0.541
HLA-A29.1	HLA complex P5	Hs.728757	0.541
ZFP91	zinc finger protein 91 homolog (mouse)	Hs.524920	0.541	2.3
ABCC1	ATP-binding cassette, sub-family C (CFTR/MRP), member 1	Hs.391464	0.542	6.7
PPAPDC2	phosphatidic acid phosphatase type 2 domain containing 2	Hs.107510	0.542	2.5
RNF135	ring finger protein 135	Hs.29874	0.542	4.2
MSN	moesin	Hs.87752	0.544	11
CHAF1B	chromatin assembly factor 1, subunit B (p60)	Hs.75238	0.545	14
DES	desmin	Hs.594952	0.545	24
METAP1	methionyl aminopeptidase 1	Hs.480364	0.545	5.8
HPS3	Hermansky-Pudlak syndrome 3	Hs.558314	0.545	5.4
KIAA0232	KIAA0232	Hs.79276	0.545
FAM62B	extended synaptotagmin-like protein 2	Hs.490795	0.546
MND1	meiotic nuclear divisions 1 homolog (S. cerevisiae)	Hs.294088	0.546	9.7
TBL3	transducin (beta)-like 3	Hs.513267	0.546	9
STIM1	stromal interaction molecule 1	Hs.501735	0.546	24
PPP2R5B	protein phosphatase 2, regulatory subunit B', beta	Hs.75199	0.546	8.1
HDAC8	histone deacetylase 8	Hs.310536	0.546
CSDC2	cold shock domain containing C2, RNA binding	Hs.310893	0.547	24
CDYL2	chromodomain protein, Y-like 2	Hs.373908	0.547	5.2
DDX41	DEAD (Asp-Glu-Ala-Asp) box polypeptide 41	Hs.484288	0.548	7.1
C4ORF34	chromosome 4 open reading frame 34	Hs.576320	0.548
C5ORF41	chromosome 5 open reading frame 41	Hs.484195	0.548
BTG1	B-cell translocation gene 1, anti-proliferative	Hs.255935	0.548	1.1
KCTD13	potassium channel tetramerisation domain containing 13	Hs.534590	0.549	7.9
JMJD2D	lysine (K)-specific demethylase 4D	Hs.503598	0.549	4
FOLR1	folate receptor 1 (adult)	Hs.73769	0.549	10
MLLT11	myeloid/lymphoid or mixed-lineage leukemia (trithorax homolog, Drosophila); translocated to, 11	Hs.75823	0.55	2
NAGLU	N-acetylglucosaminidase, alpha	Hs.50727	0.55	6.8
ASMTL	acetylserotonin O-methyltransferase-like	Hs.533514	0.55
PKP3	plakophilin 3	Hs.534395	0.55	19
HEATR2	HEAT repeat containing 2	Hs.535896	0.55	12
NEDD4L	neural precursor cell expressed, developmentally down-regulated 4-like	Hs.185677	0.551	7
OR2A9P	olfactory receptor, family 2, subfamily A, member 9	Hs.591830	0.552
LPCAT4	lysophosphatidylcholine acyltransferase 4	Hs.352614	0.55
ARF5	ADP-ribosylation factor 5	Hs.653202	0.552	24
CHST14	carbohydrate (N-acetylgalactosamine 4-0) sulfotransferase 14	Hs.442449	0.553
SRGN	serglycin	Hs.1908	0.553
POLD4	polymerase (DNA-directed), delta 4	Hs.523829	0.553	11
PARP16	poly (ADP-ribose) polymerase family, member 16	Hs.30634	0.553	4.6
a These values have been taken from Sharova et al, DNA RESEARCH 16, 45–58, (2009)

## Sheet: Table S4
Table S4. AU-Rich Element Containing mRNAs Stabilized By Pin1 siRNA
Gene Symbol	Unigene Title	ARE Classification	Fold Change [Pin1 RNAi/Control]
FOS	FBJ murine osteosarcoma viral oncogene homolog	Class II, Cluster 3	7.8
IL6	interleukin 6 (interferon, beta 2)	Class 1, Cluster 5	6.6
NOV	nephroblastoma overexpressed gene	Class II, Cluster 4	4.2
IL11	interleukin 11	Class II, Cluster 2	3.8
SLC30A1	solute carrier family 30 (zinc transporter), member 1	Class I Cluster 5	3.1
HIC2	hypermethylated in cancer 2	Class I Cluster 5	3.1
ANXA1	annexin A1	Class I Cluster 5	2.9
GLS	Glutaminase	Class II Cluster 4	2.9
BIRC3	baculoviral IAP repeat-containing 3	Class II Cluster 3	2.9
EPHA2	EPH receptor A2	Class I Cluster 5	2.9
LEPREL1	Leprecan-like 1	Class II Cluster 4	2.8
PGM2L1	Phosphoglucomutase 2-like 1	Class I Cluster 5	2.6
RGL1	Ral guanine nucleotide dissociation stimulator-like 1	Class II Cluster 4	2.5
IFIH1	Interferon induced with helicase C domain 1	Class I Cluster 5	2.5
NMT2	N-myristoyltransferase 2	Class II Cluster 2	2.4
C9ORF3	Chromosome 9 open reading frame 3	Class I Cluster 5	2.4
RGS2	Regulator of G-protein signalling 2, 24kDa	Class I Cluster 5	2.3
COL12A1	Collagen, type XII, alpha 1	Class I Cluster 5	2.3
DOCK5	Dedicator of cytokinesis 5	Class II Cluster 3	2.3
PGBD2	PiggyBac transposable element derived 2	Class II Cluster 3	2.3
TMEM2	Transmembrane protein 26	Class I Cluster 5	2.3
NOTCH1	Notch homolog 1, translocation-associated (Drosophila)	Class II Cluster 3	2.2
MPP7	Membrane protein, palmitoylated 7 (MAGUK p55 subfamily member 7)	Class I Cluster 5	2.2
PPP1R15A	Protein phosphatase 1, regulatory (inhibitor) subunit 15A	Class I Cluster 5	2.2
PRKAG2	Protein kinase, AMP-activated, gamma 2 non-catalytic subunit	Class I Cluster 5	2.1
ZFP36L1	Zinc finger protein 36, C3H type-like 1	Class II Cluster 4	2.1
DUSP1	Dual specificity phosphatase 1	Class II Cluster 4	2.1
PLAGL2	Pleiomorphic adenoma gene-like 2	Class I Cluster 5	2
JRK	Jerky homolog-like (mouse)	Class I Cluster 5	2
PTHLH	Parathyroid hormone-like hormone	Class I Cluster 5	2
TNFRSF12A	Tumor necrosis factor receptor superfamily, member 12A	Class I Cluster 5	2
KIAA1688	KIAA1688 protein	Class I Cluster 5	2
CYP51A1	Cytochrome P450, family 51, subfamily A, polypeptide 1	Class I Cluster 5	2
KIRREL	Kin of IRRE like 2 (Drosophila)	Class I Cluster 5	2
TNFAIP3	Tumor necrosis factor, alpha-induced protein 3	Class I Cluster 5	2

## Sheet: Table S5
Table S5. AU-Rich Element Containing mRNAs Destabilized By Pin1 siRNA
GENE SYMBOL	Gene Title	ARE Classification	Fold Change [Pin1 RNAi/Control]
RDM1	RAD52 motif 1	Class I Cluster 5	0.28
ENO2	enolase 2, gamma neuronal	Class II Cluster 1	0.28
INSIG2	insulin induced gene 2	Class I Cluster 5	0.28
ANG	angiogenin, ribonuclease, RNase A family, 5	Class I Cluster 5	0.3
CBX7	chromobox homolog 7	Class II Cluster 3	0.33
DDIT3	DNA-damage-inducible transcript 3	Class II Cluster 4	0.36
JARID2	jumonji, AT rich interactive domain 2	Class I Cluster 5	0.36
PLOD2	procollagen-lysine, 2-oxoglutarate 5-dioxygenase 2	Class I Cluster 5	0.38
FZD4	frizzled homolog 4 (Drosophila)	Class II Cluster 3	0.4
KIAA1333	G2/M-phase specific E3 ubiquitin ligase	Class I Cluster 5	0.41
WNT5A	wingless-type MMTV integration site family, member 5A	Class I Cluster 5	0.41
LRP11	low density lipoprotein receptor-related protein 11	Class I Cluster 5	0.41
BCKDHA	branched chain keto acid dehydrogenase E1, alpha polypeptide	Class I Cluster 5	0.41
APOBEC3B	apolipoprotein B mRNA editing enzyme, catalytic polypeptide-like 3B	Class I Cluster 5	0.41
HEY1	hairy/enhancer-of-split related with YRPW motif 1	Class II Cluster 4	0.41
ST13	suppression of tumorigenicity 13 (colon carcinoma) (Hsp70 interacting protein)	Class I Cluster 5	0.42
LGALS12	lectin, galactoside-binding, soluble, 12	Class II Cluster 3	0.43
ACADS	acyl-CoA dehydrogenase, C-2 to C-3 short chain	Class II Cluster 4	0.43
USH1C	Usher syndrome 1C (autosomal recessive, severe)	Class I Cluster 5	0.45
SPIRE1	spire homolog 1 (Drosophila) [Homo sapiens]	Class I Cluster 5	0.45
UST	uronyl-2-sulfotransferase	Class II Cluster 4	0.46
SAMD11	sterile alpha motif domain containing 11	Class I Cluster 5	0.46
BNIP3	BCL2/adenovirus E1B 19kDa interacting protein 3	Class I Cluster 5	0.47
GPT	glutamic-pyruvate transaminase (alanine aminotransferase)	Class I Cluster 5	0.47
DBP	D site of albumin promoter (albumin D-box) binding protein	Class I Cluster 5	0.47
TMEM30A	transmembrane protein 30A	Class I Cluster 5	0.48
KIDINS220	kinase D-interacting substrate, 220kDa	Class I Cluster 5	0.48
CSRP2BP	CSRP2 binding protein	Class I Cluster 5	0.49
AP3M2	adaptor-related protein complex 3, mu 2 subunit	Class I Cluster 5	0.49
TK2	thymidine kinase 2, mitochondrial	Class II Cluster 4	0.49
TDRKH	tudor and KH domain containing	Class I Cluster 5	0.49
UNG	uracil-DNA glycosylase	Class I Cluster 5	0.49
PTP4A1	protein tyrosine phosphatase type IVA, member 1	Class II Cluster 3	0.49
ARSG	arylsulfatase G	Class I Cluster 5	0.49
ELAVL1	ELAV (embryonic lethal, abnormal vision, Drosophila)-like 1 (Hu antigen R)	Class II Cluster 2	0.5
ARHGEF12	Rho guanine nucleotide exchange factor (GEF) 12	Class I Cluster 5	0.5
GTPBP2	GTP binding protein 2	Class II Cluster 4	0.5
ZP3	zona pellucida glycoprotein 3 (sperm receptor)	Class I Cluster 5	0.51
PLCXD1	phosphatidylinositol-specific phospholipase C, X domain containing 1	None assigned yet (NA)	0.51
AUH	AU RNA binding protein/enoyl-CoA hydratase	Class II Cluster 4	0.51
CTH	cystathionase (cystathionine gamma-lyase)	Class I Cluster 5	0.51
GATA3	GATA binding protein 3	Class II Cluster 4	0.53
ARL13B	ADP-ribosylation factor-like 13B	Class I Cluster 5	0.53

## Sheet: Table S6
Table S6: Change in mRNA abundance for genes by RT-PCR
Gene	AVG Ct	Fold change	log(Fold Change)
AKNA CONTROL	26.36	0.86814	-0.0614101
AKNA RNAi	26.84
CALB2 CONTROL	30.53	23.9342	1.37902
CALB2 RNAi	26.225
CBX1 CONTROL	23.53	0.943438	-0.0252865
CBX1 RNAi	23.89
CDC42EP2 CONTROL	24.7	1.8226	0.260692
CDC42EP2 RNAi	24.11
CDH5 CONTROL	28.03	3.66293	0.563829
CDH5 RNAi	26.433
CPA4 CONTROL	26.803	13.2599	1.12254
CPA4 RNAi	23.35
CYR61 CONTROL	23.21	2.55974	0.408197
CYR61 RNAi	22.13
EGR1 CONTROL	28.93	5.10178	0.707722
EGR1 RNAi	26.855
ENO2 CONTROL	26.65	0.804408	-0.0945234
ENO2 RNAi	27.24
ENO3 CONTROL	24.4	0.252788	-0.597244
ENO3 RNAi	26.66
FOS CONTROL	26.903	2.53854	0.404584
FOS RNAi	25.835
GAPDH CONTROL	15.63	0.825878	-0.0830843
GAPDH RNAi	15.906
INHBE CONTROL	29.59	0.605417	-0.217946
INHBE RNAi	30.59
JUN CONTROL	25.51	3.3311	0.522588
JUN RNAi	24.05
NEDD9 CONTROL	24.37	2.48975	0.396155
NEDD9 RNAi	23.33
RDM1 CONTROL	29.85	0.911301	-0.040338
RDMI RNAi	30.26
RNASE4 CONTROL	28.07	0.882703	-0.0541854
RNASE4 RNAi	28.526
* Values are average of independent triplicate measurements

## Sheet: Table S7
Table S7. Microarray Data (A) and RT-PCR data (B) for Histone mRNAs
whose abundance was significantly altered in microarray gene expression data
A. Microarray data reported for histone mRNAs that showed a significant difference between control and Pin1 siRNA treated cells
	Average Signal			Average Signal
	Pin1 control	s.d	P val	Pin1 RNAi	s.d	P val	Fold increase
HIST1H2AB	8.5	3.243	0.05825	17.5	3.883	0.0356	2.05882
HIST1H2AE	31.1	4.504	0.01942	57.1	6.809	0.00324	1.83601
HIST1H2AI	29.1	3.957	0.02265	41.7	4.455	0.01618	1.43299
HIST1H2BC	22.4	3.677	0.02913	33.9	4.283	0.01942	1.51339
HIST1H2BF	49.4	3.595	0.00971	84.8	5.337	0.00324	1.7166
HIST1H2BG	58.5	6.216	0.00647	142.8	8.907	0	2.44103
HIST1H2BJ	233.4	17.093	0	299.8	16.605	0	1.28449
HIST1H2BK	3993.7	239.339	0	6512.7	337.855	0	1.63074
HIST1H3B	18	3.697	0.0356	26.5	3.869	0.02265	1.47222
HIST1H3C	38.2	4.273	0.01942	53.9	5.821	0.00647	1.41099
HIST1H3D	25.5	4.731	0.02265	35.1	5.706	0.01942	1.37647
HIST1H3G	41.7	4.864	0.01618	57.4	6.269	0.00324	1.3765
HIST1H4C	11382	444.856	0	15329.7	688.856	0	1.34684
HIST1H4E	23	3.701	0.02265	35.9	5.202	0.01942	1.56087
HIST1H4H	58.8	5.945	0.00647	157.7	11.989	0	2.68197
HIST2H2AA3	595.8	29.552	0	986.7	53.433	0	1.65609
HIST2H2AC	411.6	18.881	0	627.5	32.818	0	1.52454
HIST2H2BE	119.3	8.183	0	183.3	11.655	0	1.53646
HIST2H4A	258.1	14.063	0	343.9	16.595	0	1.33243
B. RT-PCR Data for a subset of Histone genes in control cells and Pin1 siRNA treated cells
SAMPLE	C(t)*	sample-GAPDH	Delta	DDC(t)	Fold change (RNAi/Control)
HIST1H1A CONTROL	24.4459	24.0156	8.6016	-1.6052	3.04238
HIST1H1A RNAi	23.6202	22.4013	6.9964
HIST1H2AB CONTROL	24.8676	24.1795	8.7655	-0.8268	1.77375
HIST1H2AB RNAi	23.2722	23.3436	7.9387
HIST1H2BG CONTROL	17.2368	17.0805	1.6665	-0.3831	1.30414
HIST1H2BG RNAi	16.8945	16.6883	1.2834
HIST1H3B CONTROL	18.7843	18.236	2.822	-0.5655	1.4799
HIST1H3B RNAi	18.1381	17.6614	2.2565
HIST1H4H CONTROL	24.5094	24.4493	9.0353	-1.0042	2.00583
HIST1H4H RNAi	23.5069	23.436	8.0311
PIN1 CONTROL	23.7403	23.0006	7.58655	1.95595	0.257751
PIN1 RNAi	25.4213	24.9474	9.5425
GAPDH CONTROL	16.0415	15.414		0	1
GAPDH RNAi	15.6675	15.4049
* Values are the average of triplicate measurements
